# Supplementary material for: In Silico and In Vitro Analysis of MAP3773c Protein from Mycobacterium avium subsp. Paratuberculosis
Source: Biology (Basel). 2022 Aug 6;11(8):1183. doi: 10.3390/biology11081183 (PMC9405291; doi:10.3390/biology11081183)
Supplement: Supplementary file 1 [file biology-11-01183-s001.zip]

Archive with 1 entries (1 files):
- biology-1778505-supplementary.jpg
